# Supplementary material for: The Commonality of Loss Aversion across Procedures and Stimuli
Source: PLoS One. 2015 Sep 22;10(9):e0135216. doi: 10.1371/journal.pone.0135216 (PMC4579072; doi:10.1371/journal.pone.0135216)
Supplement: S1 Table — Columns under “Expectancy rating” refer to subject ratings to the “good disk” or “bad disk” during the Expectancy phase of the task. Columns under “Outcome rating” refer to ratings during the Outcome phase of the task, when a subject received a win with the good disk (goodD_win), loss with the good disk (goodD_lose), win with the bad disk (badD_win), or loss with the bad disk (badD_lose). Loss aversion metrics for the expectancy phase of the PT task included the slope of the negative curve (s-) and the slope of the positive curve (s+), along with absolute value of their ratio, which is the technical definition of loss aversion. Loss aversion metrics for the outcome phase of the PT task included the slope of the negative curve (s-) and the slope of the positive curve (s+), along with absolute value of their ratio, which is the technical definition of loss aversion. The RPT task produced a number of variables, including the mean keypresses to approach the picture viewed (K+), the mean keypresses to avoid the picture viewed (K-), the Shannon Entropy of the approach keypresses (H+) and the Shannon Entropy of the avoidance keypresses (H-). Each of these variables (K+, K-, H+, H-) was produced for the five categories of facial expressions seen by subjects (producing 20 such measures). Lastly, loss aversion (LA) metrics for the keypress task included the slope of the negative curve (s-) and the slope of the positive curve (s+) from the RPT graph of the variables KH, along with absolute value of their ratio. (XLSX) [file pone.0135216.s001.xlsx]

## Sheet: Sheet1
S1 Table
	Expectancy rating		Outcome rating				LA Expectancy phase of PT task			LA Outcome phase of PT task			RPT Keypress Task, Mean Increase Viewing Faces (K+)					RPT Keypress Task, Mean Decrease Viewing Faces (K-)					RPT Keypress Task, Entropy (H+)					RPT Keypress Task, Entropy (H-)					LA for RPT Keypress Task
ID	good_disk	bad_disk	goodD_win	goodD_lose	badD_win	badD_lose	s_negative	s_positive	|s-/s+|	s_negative	s_positive	|s-/s+|	fearful	angry	neutral	happy	sad	fearful	angry	neutral	happy	sad	fearful	angry	neutral	happy	sad	fearful	angry	neutral	happy	sad	s_negative	s_positive	|s-/s+|
1	3.8333	-3.5833	4.6667	-4.5	4.25	-4.25	1.7917	0.95833	1.86956	0.54688	0.44583	1.22664	0	0	33.625	77.625	0	19.25	20.125	9.875	0	19.125	0	0	1.984	2.9913	0	2.9972	2.9949	1.997	0	2.9948	0.499864	0.154666	3.2319
2	2.0833	-1.8333	2.9167	-2.9167	2.4167	-2.1667	0.91667	0.52083	1.76	0.31771	0.26667	1.19141	0	2.75	0.875	0.75	0	18.875	15	13.875	12.75	14.625	0	0.90239	0	0	0	2.9475	2.5498	2.6328	2.4412	2.563	0.585263	0.663313	0.882333
3	2	-3.0417	5	-5	5	-5	1.5208	0.5	3.04167	0.625	0.5	1.25	0	0	19.875	70.875	0	21.5	21.25	12.375	0	21.125	0	0	0.999	2.978	0	2.9931	2.986	2.3132	0	2.9938	0.538752	0.129068	4.17416
4	0.625	-0.083333	1.5	-1.3333	1.3333	-0.75	0.041667	0.15625	0.266667	0.13021	0.14167	0.919118	8.375	4.625	9.25	2.5	8.625	6	4.5	2.25	13.375	5	1.8774	1.8199	2.491	0.93407	1.9621	2.1078	1.8083	0	2.5274	1.868	0.744028	0.881705	0.843852
5	3.0417	-3.2083	3.75	-3.3333	3.5833	-3.5	1.6042	0.76042	2.10959	0.42708	0.36667	1.16477	0	0	0.625	9.5	0	4.5	8.125	1.125	0.125	3.25	0	0	1.371	2.7775	0	2.8124	2.9462	1.8911	0	2.7381	5.12496	7.50394	0.682969
6	3.2583	-1.3333	4.1667	-3.75	3.5833	-2.75	0.66667	0.81458	0.818414	0.40625	0.3875	1.04839	0	2.375	27.375	57	0.875	20.625	20.5	9.625	0	19.625	0	0	1.896	2.8474	0	2.8213	2.791	1.5782	0	2.7745	0.390027	0.365044	1.06844
7	2.7	-2.5	5	-4.5	4.1667	-4.4	1.25	0.675	1.85185	0.55625	0.45833	1.21364	0	0	17.375	37.875	0	18.5	19.125	14.75	8.75	19.375	0	0	0.999	2.1438	0	2.987	2.9884	2.5654	2.0705	2.9813	0.626737	0.143584	4.36495
8	2.6667	-3.6667	4.6667	-5	5	-3.8333	1.8333	0.66667	2.75	0.55208	0.48333	1.14224	18.5	20.625	13.375	80.875	15.25	4.75	7.125	3.75	0	6.375	1.9865	1.2964	2.311	2.9625	1.4419	1.4296	1.9293	0.99679	0	1.4958	0.632291	0.442275	1.42963
9	2.2917	-4.5833	5	-4.3333	5	-4.8333	2.2917	0.57292	4	0.57292	0.5	1.14583	0	0	8	70	0	28.25	29.625	25.125	0.5	26.875	0	0	0	2.979	0	2.9959	2.9914	2.7996	0	2.981	1.078	0.146078	7.37966
10	4.0417	-4.5	4.5833	-4.9167	5	-4.75	2.25	1.0104	2.2268	0.60417	0.47917	1.26087	0	0	17.375	63.25	2.5	18.375	12.75	2.75	0	16.625	0	0	1.52	2.8755	0	2.9591	2.7149	0.26676	0	2.7693	0.551448	0.256957	2.14607
11	3.2083	-2.5417	2.8333	-3.4167	3.0833	-1.5833	1.2708	0.80208	1.58442	0.3125	0.29583	1.05634	21	5.125	17	9.125	3.5	4.625	18.75	11.5	13.125	13.625	2.3424	0.46122	0.965	1.6936	1.5831	0.98679	2.7897	2.1536	2.3898	2.4944	0.512199	0.935282	0.547642
12	2.625	-2.1667	1.5833	-1.75	2	-1.4167	1.0833	0.65625	1.65079	0.19792	0.17917	1.10465	1	0	3.375	40.625	0	18.5	16	7.125	1.625	11.5	0.54356	0	0.975	2.4888	0	2.9602	2.9079	2.1276	0.77935	2.5927	1.03621	0.815031	1.27138
13	3.0833	-3.0417	3.4167	-4.1667	3.1667	-3.1667	1.5208	0.77083	1.97297	0.45833	0.32917	1.39241	0	0	6.875	4.875	0	12.625	11.75	2.75	3.625	8.875	0	0	1.831	1.3823	0	2.9828	2.898	0.90239	1.5782	2.8516	0.913053	0.651299	1.40189
14	3.3333	-2.75	3.9167	-3.1667	3.8333	-2.8333	1.375	0.83333	1.65	0.375	0.3875	0.967742	0	0	0.25	0.375	0	1.5	1.75	1.125	0.75	1.375	0	0	1	1.585	0	2.8554	2.9502	2.5033	2.2516	2.914	11.3171	9.89898	1.14326
15	0.95833	-0.41667	2.25	-1.5	1.625	0.8	0.20833	0.23958	0.869565	0.04375	0.19375	0.225806	8.375	25.625	21.25	20	15.25	7.25	4.25	3.875	4.875	6.375	1.4731	2.2919	2.517	2.1949	1.9143	2.2569	1.5682	1.5095	1.5642	1.9419	0.850408	0.438707	1.93844
16	2.9167	-3.25	4.25	-4.9167	4.8333	-3.6667	1.625	0.72917	2.22857	0.53646	0.45417	1.18119	1.875	1.625	5	6.625	3.125	4.375	5.375	3.25	0.75	4.25	1.5058	0.77935	2.008	2.5641	1.4619	2.2246	2.4967	1.5126	0	1.9975	1.30452	1.32631	0.983574
17	4.0417	-3.5833	4.5833	-3.4167	3.6667	-3.75	1.7917	1.0104	1.7732	0.44792	0.4125	1.08586	0	0	10.125	40.625	0	17.625	17.25	15.375	7.75	18.75	0	0	0	2.2129	0	2.9811	2.9811	2.7988	1.5846	2.9867	0.492528	0.136926	3.59704
18	2.375	-2.75	2.9167	-3	4	-1.5833	1.375	0.59375	2.31579	0.28646	0.34583	0.828313	6.875	17	12.125	16	4.125	10.125	16.375	14.5	17.75	18.125	0.97315	0.74762	1.412	0	0	1.9591	2.5738	2.2795	2.7505	2.7476	0.462553	0.118695	3.89699
19	3.7917	-4.0833	4.5	-2.8333	-2.75	4.4167	2.0417	0.94792	2.15385	-0.098958	0.0875	1.13095	2.75	0	3.875	33.875	0	21.5	22.5	15.375	0	22.625	0	0	0.999	2.933	0	2.8033	2.9814	2.5734	0	2.9931	0.671277	0.415182	1.61682
20	2.75	-2.0833	3.0833	-2.8333	2.6667	-2.25	1.0417	0.6875	1.51515	0.31771	0.2875	1.10507	1.625	0	13.875	37.75	0	12.375	13.75	7.25	0	13.625	4.4409e-16	0	1.822	2.9969	0	2.8562	2.9421	2.2653	0	2.9674	0.982	0.432237	2.2719
21	3.2917	-3.3333	2.1667	-2.4167	1.0833	-1.5833	1.6667	0.82292	2.02532	0.25	0.1625	1.53846	28	17.25	20	15.125	11.5	16.875	18.125	18.875	20.625	17.875	2.4315	1.6721	1.429	1.9752	1.9938	2.7777	2.8652	2.7831	2.9763	2.9593	1.7163	3.2512	0.527897
22	2	-2	5	-5	5	-5	1	0.5	2	0.625	0.5	1.25	2	8.875	11.875	10	6.5	11.75	10.75	10.625	8	10.625	0.89604	0.98838	1.511	0.97095	0.81128	2.5823	2.576	2.3199	2.3034	2.5257	1.72674	1.46029	1.18246
